# Supplementary material for: Long-Term Ecosystem Monitoring Along the Trabocchi Coast (Chieti, Italy): Insights from Underwater Visual Surveys (2011–2024)
Source: Animals (Basel). 2024 Dec 1;14(23):3469. doi: 10.3390/ani14233469 (PMC11639999; doi:10.3390/ani14233469)
Supplement: Supplementary file 1 [file animals-14-03469-s001.zip]

Archive with 1 entries (1 files):
- animals-3311205-supplementary.pdf
